# Supplementary material for: A Systematic Review of Anatomical Variations of the Inferior Thyroid Artery: Clinical and Surgical Considerations
Source: Diagnostics (Basel). 2025 Jul 23;15(15):1858. doi: 10.3390/diagnostics15151858 (PMC12345916; doi:10.3390/diagnostics15151858)
Supplement: Supplementary file 1 [file diagnostics-15-01858-s001.zip]

Archive with 1 entries (1 files):
- diagnostics-3626176-supplementary.pdf
